# Supplementary material for: Pathogenic variant burden in the ExAC database: an empirical approach to evaluating population data for clinical variant interpretation
Source: Genome Med. 2017 Feb 6;9:13. doi: 10.1186/s13073-017-0403-7 (PMC5295186; doi:10.1186/s13073-017-0403-7)
Supplement: Additional file 2: Table S1. — List of the all NMDpositive variants with allele frequencies greater than 0.01% in the set of genes described in Table 2. Known and suspected founder mutations are indicated. PCD primary ciliary dyskinesia. (XLSX 48 kb) [file 13073_2017_403_MOESM2_ESM.xlsx]

## Sheet: Sheet1
Disease Area	Gene	DNA	Effect	MAF (%)	Reported Founder	References (PMID)
Hereditary cancer	BLM	NM_000057.3:c.1642C>T	p.Gln548*	0.0182934	Founder (Central and Eastern European)	24096176
Hereditary cancer	BRCA1	NM_007294.3:c.5266dupC	p.Gln1756Profs*74	0.0156492	Founder (Ashkenazi Jewish)	9042909
Hereditary cancer	BRCA1	NM_007294.3:c.68_69delAG	p.Glu23Valfs*17	0.0239725	Founder (Ashkenazi Jewish)	9042909
Hereditary cancer	BRCA2	NM_000059.3:c.5946delT	p.Ser1982Argfs*22	0.0265125	Founder (Ashkenazi Jewish)	9042909
Hereditary cancer	BRIP1	NM_032043.2:c.2392C>T	p.Arg798*	0.015086	Suspected Founder	19127258
Hereditary cancer	CHEK2	NM_007194.3:c.444+1G>A	Splice donor	0.0107114	Founder (Central and Eastern European)	15492928
Hereditary cancer	CHEK2	NM_007194.3:c.58C>T	p.Gln20*	0.0124844
Hereditary cancer	CHEK2	NM_007194.3:c.1100delC	p.Thr367Metfs*15	0.181757	Founder (N European)	21244692
Hereditary cancer	MSH6	NM_000179.2:c.3261dup	p.Phe1088Leufs*5	0.0174511
Hereditary cancer	MUTYH	NM_001128425.1:c.1012C>T	p.Gln338*	0.0118857
Hereditary cancer	MUTYH	NM_001128425.1:c.312C>A	p.Tyr104*	0.0115323
Hereditary cancer	MUTYH	NM_001128425.1:c.934-2A>G	Splice acceptor	0.102226	Suspected Founder	22865608
Hereditary cancer	NBN	NM_002485.4:c.657_661delACAAA	p.Lys219Asnfs*16	0.0192804	Founder (Central and Eastern European)	9590180
Hereditary cancer	PALB2	NM_024675.3:c.1592delT	p.Leu531Cysfs*30	0.0115319	Founder (Finnish)	17287723
Hereditary cancer	RAD50	NM_005732.3:c.2926_2929delAAAG	p.Glu977Leufs*6	0.0101733
Hereditary cancer	RAD50	NM_005732.3:c.2026G>T	p.Glu676*	0.0271972
Hereditary cancer	RAD50	NM_005732.3:c.687delT	p.Ser229Argfs*6	0.0280778	Founder (Finnish)	16474176
Hereditary cancer	SPINK1	NM_003122.4:c.194+2T>C	Splice donor	0.0357369
Primary ciliary dyskinesia	C21orf59	NM_021254.2:c.557_566dup	p.Gln190Glyfs*26	0.0181339
Primary ciliary dyskinesia	CCDC40	NM_017950.3:c.248delC	p.Ala83Valfs*84	0.0480299	Founder (N European)	23255504
Primary ciliary dyskinesia	CCDC65	NM_033124.4:c.874_875delTA	p.Ile293Profs*2	0.0164761	Founder (Ashkenazi Jewish)	24094744
Primary ciliary dyskinesia	DNAAF1	NM_178452.4:c.1698+1G>A	Splice donor	0.0304788
Primary ciliary dyskinesia	DNAAF3	NM_001256714.1:c.1201dupG	p.Asp401Glyfs*63	0.0117294
Primary ciliary dyskinesia	DNAH11	NM_001277115.1:c.6727C>T	p.Arg2243*	0.0121053
Primary ciliary dyskinesia	DNAH11	NM_001277115.1:c.1915C>T	p.Gln639*	0.012425
Primary ciliary dyskinesia	DNAH5	NM_001369.2:c.10815delT	p.Pro3606Hisfs*23	0.0148527	Founder (N America)	16627867
Primary ciliary dyskinesia	DNAH5	NM_001369.2:c.4360C>T	p.Arg1454*	0.0189675
Primary ciliary dyskinesia	DNAI1	NM_012144.3:c.389-1G>C	Splice acceptor	0.0448547
Primary ciliary dyskinesia	DNAI2	NM_023036.4:c.1304G>A	p.Trp435*	0.0115607	Founder (Ashkenazi Jewish)	23261302
Primary ciliary dyskinesia	DRC1	NM_145038.3:c.352C>T	p.Gln118*	0.0400541	Suspected Founder	23354437
Primary ciliary dyskinesia	DRC1	NM_145038.3:c.1599+1G>A	Splice donor	0.0101622
Primary ciliary dyskinesia	RSPH1	NM_080860.3:c.85G>T	p.Glu29*	0.0222508	Founder (N European)	24568568
Primary ciliary dyskinesia	RSPH1	NM_080860.3:c.275-2A>C	Splice acceptor	0.0362498	Founder (N European)	24568568
Cardiology	KCNH2	NM_000238.3:c.453dupC	p.Thr152Hisfs*180	0.016562
Cardiology	KCNH2	NM_000238.3:c.1341C>A	p.Tyr447*	0.0348571
Cardiology	KCNQ1	NM_000218.2:c.1552C>T	p.Arg518*	0.0165115	Founder (Scandanavia)	23098067
Cardiology	PKP2	NM_004572.3:c.1379-1G>A	Splice acceptor	0.0149853
Cardiology	TRDN	NM_006073.3:c.1282C>T	p.Arg428*	0.0135334
Cardiology	TRDN	NM_006073.3:c.1537+1G>A	Splice donor	0.0160032
