# Supplementary material for: Pathogenic variant burden in the ExAC database: an empirical approach to evaluating population data for clinical variant interpretation
Source: Genome Med. 2017 Feb 6;9:13. doi: 10.1186/s13073-017-0403-7 (PMC5295186; doi:10.1186/s13073-017-0403-7)
Supplement: Additional file 3: Table S2. — Frequencies of NMDpositive variants in gain-of-function arrhythmia/cardiomyopathy genes in ExAC. (XLSX 31 kb) [file 13073_2017_403_MOESM3_ESM.xlsx]

## Sheet: Sheet1
	Less than 0.005%	0.005% to 0.01%	0.01% to 0.05%	0.05% to 0.1%	0.1% +
ABCC9	29	1	1	0	1
MYH7	24	0	0	0	0
PRKAG2	3	0	0	0	0
RYR2	36	0	0	0	0
TTR	1	0	0	0	0
