# Supplementary material for: Pathogenic variant burden in the ExAC database: an empirical approach to evaluating population data for clinical variant interpretation
Source: Genome Med. 2017 Feb 6;9:13. doi: 10.1186/s13073-017-0403-7 (PMC5295186; doi:10.1186/s13073-017-0403-7)
Supplement: Additional file 4: Table S3. — List of clinically relevant transcripts for hereditary cancer, PCD, and cardiology genes. For each gene examined, a single clinically relevant transcript was selected to make NMD predictions. PCD primary ciliary dyskinesia. (XLSX 47 kb) [file 13073_2017_403_MOESM4_ESM.xlsx]

## Sheet: Sheet1
Disease Area	Gene	Transcript
Hereditary cancer	APC	NM_000038.5
Hereditary cancer	ATM	NM_000051.3
Hereditary cancer	BARD1	NM_000465.3
Hereditary cancer	BLM	NM_000057.3
Hereditary cancer	BMPR1A	NM_004329.2
Hereditary cancer	BRCA1	NM_007294.3
Hereditary cancer	BRCA2	NM_000059.3
Hereditary cancer	BRIP1	NM_032043.2
Hereditary cancer	CDH1	NM_004360.3
Hereditary cancer	CDKN2A	NM_000077.4
Hereditary cancer	CHEK2	NM_007194.3
Hereditary cancer	CTRC	NM_007272.2
Hereditary cancer	EPCAM	NM_002354.2
Hereditary cancer	FANCC	NM_000136.2
Hereditary cancer	MEN1	NM_130799.2
Hereditary cancer	MLH1	NM_000249.3
Hereditary cancer	MRE11A	NM_005591.3
Hereditary cancer	MSH2	NM_000251.2
Hereditary cancer	MSH6	NM_000179.2
Hereditary cancer	MUTYH	NM_001128425.1
Hereditary cancer	NBN	NM_002485.4
Hereditary cancer	NF1	NM_000267.3
Hereditary cancer	PALB2	NM_024675.3
Hereditary cancer	PMS2	NM_000535.5
Hereditary cancer	PTCH1	NM_000264.3
Hereditary cancer	PTEN	NM_000314.6
Hereditary cancer	RAD50	NM_005732.3
Hereditary cancer	RAD51C	NM_058216.2
Hereditary cancer	SMAD4	NM_005359.5
Hereditary cancer	SPINK1	NM_003122.4
Hereditary cancer	STK11	NM_000455.4
Hereditary cancer	TP53	NM_000546.5
Hereditary cancer	VHL	NM_000551.3
Primary ciliary dyskinesia	ARMC4	NM_018076.3
Primary ciliary dyskinesia	C21orf59	NM_021254.2
Primary ciliary dyskinesia	CCDC103	NM_213607.2
Primary ciliary dyskinesia	CCDC114	NM_144577.3
Primary ciliary dyskinesia	CCDC151	NM_145045.4
Primary ciliary dyskinesia	CCDC39	NM_181426.1
Primary ciliary dyskinesia	CCDC40	NM_017950.3
Primary ciliary dyskinesia	CCDC65	NM_033124.4
Primary ciliary dyskinesia	CCNO	NM_021147.4
Primary ciliary dyskinesia	DNAAF1	NM_178452.4
Primary ciliary dyskinesia	DNAAF2	NM_018139.2
Primary ciliary dyskinesia	DNAAF3	NM_001256714.1
Primary ciliary dyskinesia	DNAH11	NM_001277115.1
Primary ciliary dyskinesia	DNAH5	NM_001369.2
Primary ciliary dyskinesia	DNAI1	NM_012144.3
Primary ciliary dyskinesia	DNAI2	NM_023036.4
Primary ciliary dyskinesia	DNAL1	NM_031427.3
Primary ciliary dyskinesia	DRC1	NM_145038.3
Primary ciliary dyskinesia	DYX1C1	NM_130810.3
Primary ciliary dyskinesia	RPGR	NM_000328.2
Primary ciliary dyskinesia	RSPH1	NM_080860.3
Primary ciliary dyskinesia	RSPH4A	NM_001010892.2
Primary ciliary dyskinesia	RSPH9	NM_152732.4
Primary ciliary dyskinesia	SPAG1	NM_172218.2
Primary ciliary dyskinesia	ZMYND10	NM_015896.3
Cardiology	BAG3	NM_004281.3
Cardiology	CACNA1C	NM_000719.6
Cardiology	CASQ2	NM_001232.3
Cardiology	DES	NM_001927.3
Cardiology	DSC2	NM_024422.4
Cardiology	DSG2	NM_001943.3
Cardiology	DSP	NM_004415.2
Cardiology	FHL1	NM_001449.4
Cardiology	HCN4	NM_005477.2
Cardiology	JUP	NM_002230.2
Cardiology	KCNE1	NM_000219.5
Cardiology	KCNH2	NM_000238.3
Cardiology	KCNQ1	NM_000218.2
Cardiology	LAMP2	NM_002294.2
Cardiology	LMNA	NM_170707.3
Cardiology	MYBPC3	NM_000256.3
Cardiology	NKX2-5	NM_004387.3
Cardiology	PKP2	NM_004572.3
Cardiology	PLN	NM_002667.3
Cardiology	SCN5A	NM_198056.2
Cardiology	TRDN	NM_006073.3
