# Supplementary material for: Pathogenic variant burden in the ExAC database: an empirical approach to evaluating population data for clinical variant interpretation
Source: Genome Med. 2017 Feb 6;9:13. doi: 10.1186/s13073-017-0403-7 (PMC5295186; doi:10.1186/s13073-017-0403-7)
Supplement: Additional file 5: Table S4. — List of ClinVar submitters. The analysis presented in this work were based on ClinVar entries from the listed submitters only. The submitter names are as they appear in the ClinVar XML file and may include multiple names from the same institution. (XLSX 9 kb) [file 13073_2017_403_MOESM5_ESM.xlsx]

## Sheet: Sheet1
ClinVar submitter names
Ambry Genetics
ARUP
ARUP LABORATORIES UNIVERSITY OF UTAH, DEPARTMENT OF PATHOLOGY
BAYLOR COLLEGE OF MEDICINE
Blueprint Genetics
BONNEN LAB,BAYLOR COLLEGE OF MEDICINE
Cardiovascular Biomedical Research Unit Royal Brompton & Harefield NHS Foundation Trust
Collagen Diagnostic Laboratory,University of Washington Medical Center
Counsyl
DEPARTMENT OF MOLECULAR AND HUMAN GENETICS, BAYLOR COLLEGE OF MEDICINE
Elahi Laboratory, University of Tehran
ELSEA LAB, DEPT OF MOLECULAR AND HUMAN GENETICS,BAYLOR COLLEGE OF MEDICINE
Emory Genetics Laboratory
Evolutionary and Medical Genetics Lab Centre for Cellular and Molecular Biology
Faculty of Pharmacy, Ain Shams University and NCI Cairo University,Ain Shams University and Cairo University
GeneDx
Genetic Diagnostic Laboratory,University of Pennsylvania School of Medicine
Genetic Services Laboratory, University of Chicago
Genomic Research Center Shahid Beheshti University of Medical Sciences
Harris Lab, University of Minnesota
Invitae
ISCA SITE 1
ISCA SITE 10
ISCA SITE 11
ISCA SITE 13
ISCA SITE 14
ISCA SITE 15
ISCA SITE 17
ISCA SITE 18
ISCA SITE 2
ISCA SITE 3
ISCA SITE 4
ISCA SITE 6
ISCA SITE 7
ISCA SITE 8
ITMI
JAMES R. LUPSKI LAB,BAYLOR COLLEGE OF MEDICINE
King Faisal Specialist Hospital and Research Center
LabCorp
Laboratory for Molecular Medicine, Partners HealthCare Personalized Medicine
Laboratory for Molecular Medicine,Partners HealthCare Personalized Medicine
LEE LAB(KAT6B) BAYLOR COLLEGE OF MEDICINE
Leeds Institute of Molecular Medicine (LIMM)
MEDICAL GENETICS LABORATORIES,BAYLOR COLLEGE OF MEDICINE
Medical Molecular Genetics,University of Birmingham
MOLECULAR GENETICS LABORATORY BAYLOR COLLEGE OF MEDICINE
Narod's Lab Women College Research Institute, University of Toronto
NEI DNA DIAGNOSTIC LABORATORY,NATIONAL INSTITUTES OF HEALTH
Neurogenetics Laboratory,Royal Perth Hospital
Pathway Genomics
PERSONALIS, INC.
Richard Lifton Laboratory, Yale University School of Medicine
Sharing Clinical Reports Project (SCRP)
Shiraz Institute for Cancer Research Shiraz University of Medical Sciences
SN ONGC Dept of Genetics and Molecular biology Vision Research Foundation
Strand Life Sciences
